# Supplementary material for: Impact of serum magnesium and bone mineral density on systemic fractures in chronic hemodialysis patients
Source: PLoS One. 2021 May 20;16(5):e0251912. doi: 10.1371/journal.pone.0251912 (PMC8136656; doi:10.1371/journal.pone.0251912)
Supplement: S1 Dataset — (XLS) [file pone.0251912.s001.xls]

## Sheet: Sheet1
Pt No	sex	HD duration	HD hour/W	intact PTH	age	L2-L4BMD	L2-L4 T-score	radius BMD	radius T-score	total hip BMD	total hip T-score	BMI	Past history of CVD	History of fractures	History of parathyoidectomy	DM	Vitamin D	Cinacalcet	PPI	Phospate binder	CaCO3	New fractures	fracture free survival period	Adj.Ca	P	Mg	ALP	CRP	Alb	Hb	BUN
1	1	1.51507	12	214	78	1.561	2.61111	0.863	-0.84788	0.855	-1.41481	21.4062	0	1	0	1	0	0	1	0	1	0	286	8.7	7.4	2.5	240	0.07	3.5	11.8	86
2	0	24.3589	12	140	82	0.659	-3.65068	0.355	-5.45352	0.481	-3.69231	14.9844	1	1	0	0	1	0	1	1	0	0	193	9.1	5.1	2.5	643	0.04	3.2	11.2	62
3	0	0.939726	12	110	81	0.762	-2.94521	0.359	-5.40845	0.408	-4.25385	15.262	0	1	0	0	1	1	1	0	1	1	1095	9.5	4	2.4	362	0.12	2.6	10.7	21
4	0	12.6685	12	175	82	0.852	-2.32877	0.531	-3.47042	0.48	-3.7	18.8705	0	1	0	0	0	1	1	1	0	1	1095	10	4.8	2.5	284	0.38	3.5	10.8	70
5	1	6.32329	12	75	84	1.544	2.50617	0.701	-2.46384	0.675	-2.74815	23.4375	0	1	0	1	1	0	1	0	1	1	168	9.4	4.9	2.3	230	0.69	3.3	8.2	46
6	1	11.1836	10.5	49	79	1.026	-0.691358	0.513	-4.33915	0.509	-3.97778	17.8893	1	1	0	1	0	0	1	0	0	1	87	9.9	3.1	2	331	0.82	1.9	9.9	17
7	0	2.56712	13.5	151	87	0.911	-1.92466	0.699	-1.57746	0.629	-2.55385	20.3768	0	1	0	1	0	0	1	1	1	1	622	8.8	3.7	2.7	181	0.05	3.2	10	53
8	1	4.86849	13.5	190	81	1.148	0.0617284	0.704	-2.43392	0.655	-2.8963	30.267	1	1	0	1	1	0	1	0	0	0	961	8.4	5.3	2.5	244	0.83	3.5	11.3	50
9	1	21.1918	12	82	64	1.077	-0.376543	0.617	-3.30175	0.637	-3.02963	18.6709	0	1	0	0	0	0	1	1	1	1	328	9.8	7.4	2.5	288	0.3	3.2	7.9	63
10	0	2.92329	12	293	76	1.055	-0.938356	0.388	-5.08169	0.486	-3.65385	23.2816	0	1	0	1	1	0	1	1	0	1	1095	9.2	5.1	3	448	0.05	4.3	11.7	51
11	1	5.59178	12	166	89	1.098	-0.246914	0.67	-2.77307	0.76	-2.11852	17.9688	0	1	0	0	1	0	0	0	0	1	610	9.7	5.2	2.4	276	0.1	3	13.3	53
12	1	11.4301	12	66	45	1.069	-0.425926	0.718	-2.29426	0.814	-1.71852	21.4533	0	1	0	0	1	1	1	1	1	1	1095	8.1	3.7	2.9	438	0.2	4.1	10.1	46
13	1	17.4411	12	67	80	1.059	-0.487654	0.626	-3.21197	0.569	-3.53333	16.642	0	1	0	0	1	0	0	0	1	0	812	8.6	5	2.7	201	0.08	3.3	10.1	53
14	1	15.411	12	451	66	1.001	-0.845679	0.612	-3.35162	0.856	-1.40741	20.0924	0	1	0	1	1	1	1	0	1	0	1067	8.6	5.4	2.8	137	0.05	4	10.7	42
15	1	10.6959	12	128	65	1.102	-0.222222	0.754	-1.93516	0.739	-2.27407	18.7837	1	1	0	0	1	0	1	1	1	1	1095	8.8	4.1	2.7	216	0.24	3.8	9.8	36
16	0	13.3863	10.5	406	56	0.719	-3.23973	0.483	-4.01127	0.545	-3.2	18.0616	1	1	0	0	0	0	1	0	0	1	1095	9.1	5	2.7	286	0.05	3.9	11.2	50
17	0	7.47123	12	115	67	1.189	-0.0205479	0.514	-3.66197	0.523	-3.36923	21.0007	0	1	0	1	1	0	0	1	0	1	1095	9.4	5.2	2.5	246	1.26	3	9.6	60
18	0	5.22466	12	179	92	0.729	-3.17123	0.38	-5.17183	0.313	-4.98462	14.9325	0	1	0	1	0	0	0	0	0	1	248	9	5.4	2.2	245	0.16	3.2	11	54
19	0	14.0712	12	270	94	0.658	-3.65753	0.363	-5.36338			17.0515	0	1	0	1	1	0	1	0	0	0	156	8.6	5.9	2	359	0.05	3.5	11.4	65
20	0	19.2904	12	65	88	0.757	-2.97945	0.372	-5.26197	0.434	-4.05385	17.6512	0	1	0	0	1	1	0	1	0	0	94	10.1	2.7	2.3	217	0.1	3.5	10.1	23
21	1	2.37808	12	112	83	0.984	-0.950617	0.89	-0.578554	0.719	-2.42222	19.2969	0	1	0	1	0	0	1	0	1	0	653	8.7	3.5	2.5	213	0.05	3.5	10.5	36
22	1	2.03288	12	257	78	1.526	2.39506	0.85	-0.977556	1.047	0.00740741	25.0576	1	1	0	0	1	0	0	0	1	0	399	9	6.2	2.3	175	0.18	3.5	10.4	67
23	1	24.6247	15	66	68	1.217	0.487654	0.673	-2.74314	0.679	-2.71852	21.3878	0	1	0	0	0	1	1	1	1	1	1095	9.6	3.4	2.3	150	0.1	3.6	11.9	44
24	1	12.3452	12	202	64	1.302	1.01235	0.867	-0.80798	0.795	-1.85926	25.283	1	1	0	1	0	1	0	1	1	1	1095	8	4.3	2.5	275	0.2	3.3	12.8	54
25	1	3.06849	12	89	72	1.17	0.197531	0.777	-1.70574	0.784	-1.94074	20.8444	0	1	0	1	1	0	0	1	0	1	1095	9.5	4.4	1.9	171	0.09	3.6	12.1	36
26	0	18.8247	12	136	66	0.978	-1.46575	0.503	-3.78592	0.752	-1.60769	21.2084	0	1	0	0	1	1	1	1	1	1	1095	9.4	4.9	2.2	197	0.09	3.5	9.2	29
27	1	8.10959	12	77	71	1.033	-0.648148	0.889	-0.588529	0.679	-2.71852	22.9399	0	1	0	0	1	1	0	1	0	1	1095	9.3	4.7	2.4	133	0.3	3.5	10.9	64
28	1	6.88493	12	99	60	0.867	-1.67284	0.526	-4.20948	0.496	-4.07407	17.4638	1	1	0	1	1	0	1	1	1	1	356	9.5	4.9	2.3	203	0.05	3.3	12.3	20
29	1	8.57808	12	78	87	1.235	0.598765	0.667	-2.80299	0.788	-1.91111	22.0522	1	1	0	1	1	0	1	0	0	1	574	10.1	6.8	2.5	224	0.92	3.4	12.6	57
30	0	22.074	12	224	81	0.997	-1.33562	0.354	-5.46479	0.52	-3.39231	18.5493	0	1	0	0	1	0	1	1	0	0	525	9.8	5.7	1.7	346	0.09	3.2	10.2	50
31	0	13.9616	12	117	70	0.839	-2.41781	0.394	-5.01408			18.8776	0	1	0	1	1	1	1	0	0	0	714	10.3	4.7	2	483	0.06	3.5	10.6	31
32	1	9.63836	12	124	84	1.199	0.376543	0.684	-2.63342	0.634	-3.05185	16.2109	0	1	0	0	1	0	0	0	0	1	386	8.8	4.7	1.7	223	0.31	3.2	9.9	51
33	0	10.4466	10.5	106	93	0.714	-3.27397	0.329	-5.74648	0.461	-3.84615	16.4426	1	1	0	0	0	0	0	0	1	1	1095	9.2	7.6	3	297	1.4	3.4	10.9	74
34	1	2.69589	12	176	77	1.178	0.246914	0.871	-0.76808	0.859	-1.38519	20.3317	1	1	0	1	1	0	1	0	1	0	843	8.6	4.9	2.2	162	4.29	3.3	13.4	61
35	1	7.72603	12	258	84	1.024	-0.703704	0.683	-2.64339	0.661	-2.85185	22.4197	1	1	0	1	1	0	1	1	0	0	869	8.5	4.8	2.1	567	0.87	3.6	11.8	63
36	0	14.0849	12	121	77	0.931	-1.78767	0.652	-2.10704	0.615	-2.66154	20.9313	0	1	0	1	1	1	0	1	1	0	819	9.2	6.5	2.4	205	0.84	3.8	13.8	81
37	0	0.353425	12	117	93	1.034	-1.08219	0.542	-3.34648	0.736	-1.73077	15.753	0	1	0	1	0	0	1	1	0	0	913	9.3	4.3	2.2	303	0.057	3	12	60
38	1	8.39452	12	51	80	1.034	-0.641975	0.539	-4.0798	0.57	-3.52593	18.5224	1	1	0	1	0	0	1	0	0	1	610	9.7	1.3	2	204	0.28	3.3	13.1	52
39	0	11.2192	12	38	91	0.633	-3.82877	0.321	-5.83662	0.541	-3.23077	21.2131	1	1	0	0	1	1	1	0	0	0	211	8.8	2.9	2.1	239	0.16	3.5	9.5	45
40	1	0.991781	15	60	53	1.266	0.790123	1.087	1.38653	0.969	-0.57037	32.4584	0	1	0	1	0	0	1	0	0	1	1095	9.6	3.8	2.6	278	0.518	2.7	8.5	38
41	0	16.0712	12	23	85			0.228	-6.88451	0.417	-4.18462	14.7806	0	1	0	0	1	0	1	0	0	1	189	10	5.6	2	190	0.34	2.6	12.1	51
42	0	39.2164	12	33	62	0.852	-2.32877	0.366	-5.32958	0.645	-2.43077	15.8228	0	1	0	0	0	0	1	1	0	1	1095	8.2	5.6	2.5	150	0.03	3.3	12.2	62
43	1	6.94247	12	179	69	1.157	0.117284	0.831	-1.16708	0.682	-2.6963	21.512	1	1	0	1	1	0	1	1	0	1	1095	8.6	8.8	2.6	194	0.09	4	10.1	58
44	1	5.63288	13.5	171	60	1.287	0.919753	0.859	-0.887781			27.2463	1	1	0	1	1	0	1	1	1	1	867	8.5	3.2	2.4	268	0.206	2.6	6.6	43
45	0	26.6438	9	493	62	0.623	-3.89726	0.397	-4.98028	0.536	-3.26923	14.6285	0	1	0	0	1	0	1	1	0	1	915	9.2	3.8	1.9	504	0.2	3.4	8.3	49
46	1	7.24384	12	104	82	0.883	-1.57407	0.41	-5.36658			15.5068	0	1	0	0	0	0	0	0	0	1	102	9.5	2.6	1.7	431	5.25	1.3	7.3	48
47	1	10.6521	24	618	25	0.812	-2.01235	0.519	-4.2793	0.74	-2.26667	18.8588	0	1	0	0	1	1	1	0	1	1	1049	8	4.2	2.7	899	2.08	3.8	13.2	65
48	1	11.1233	12	47	55	1.644	3.12346	0.906	-0.418953	0.927	-0.881481	23.6713	1	1	0	1	1	1	1	0	0	1	1042	8.1	5.7	2.3	208	1.04	3.8	12	58
49	1	1.60822	12	84	70	0.848	-1.79012	0.903	-0.448878	0.719	-2.42222	20.061	0	0	0	0	1	0	0	0	1	0	289	9.2	6.6	2.8	225	0.13	3.7	12	73
50	1	4.84658	12	189	45	0.868	-1.66667	0.673	-2.74314	0.71	-2.48889	23.1125	0	0	0	0	1	0	1	1	0	0	1031	9.5	5.7	2.9	165	0.05	3.5	10.6	51
51	1	0.608219	12	10	55	0.868	-1.66667	1.006	0.578554	0.869	-1.31111	18.4425	0	0	0	1	1	0	0	1	1	0	686	9.3	5.9	2.6	183	0.04	4.1	11	53
52	1	10.7781	12	208	77	0.97	-1.03704	0.603	-3.4414	0.638	-3.02222	19.1467	0	0	0	0	1	1	1	1	0	0	1081	9.9	5.6	2.7	321	0.05	3.6	12.7	68
53	1	1.4	12	60	85	1.003	-0.833333	0.531	-4.1596	0.55	-3.67407	19.8007	0	0	0	0	1	0	0	0	0	0	297	8.9	4.9	2.5	107	0.02	3.3	10.3	56
54	1	4.5589	12	126	86	1.135	-0.0185185	0.587	-3.601	0.614	-3.2	22.3948	0	0	0	0	0	0	1	0	0	0	872	8.7	3	1.9	312	2.57	3.4	10	39
55	1	7.32329	15	276	63	1.234	0.592593	0.785	-1.62594	0.847	-1.47407	23.5294	1	0	0	1	1	0	1	1	0	0	742	9.3	5.3	2.1	227	0.17	3.9	10.3	55
56	1	4.74521	13.5	250	63	1.584	2.75309	0.974	0.259352	0.971	-0.555556	24.4352	1	0	0	1	1	0	1	0	1	0	492	7.7	7.5	1.8	208	0.04	4	11.2	62
57	0	1.4	15	255	70	0.922	-1.84932	0.554	-3.21127	0.702	-1.99231	19.2234	1	0	0	0	1	0	1	0	1	0	942	10	4.7	2.4	203	0.26	3.3	11.3	66
58	1	3.67397	12	101	67	1.02	-0.728395	0.959	0.109726	0.851	-1.44444	22.4059	0	0	0	1	0	0	1	0	1	0	992	8.7	4.8	2.9	175	0.05	3.3	11.2	40
59	0	14.6904	12	134	63	0.954	-1.63014	0.593	-2.77183	0.608	-2.71538	21.6441	0	0	0	0	0	1	1	1	1	0	691	9.2	4.9	3	347	0.05	3.8	10.1	66
60	1	0.539726	12	281	68	1.186	0.296296	0.914	-0.339152	0.837	-1.54815	21.3039	1	0	0	1	1	0	1	0	0	0	457	8.6	6.1	2.5	237	0.16	3.4	11.8	68
61	1	0.180822	10.5	386	86	1.258	0.740741	0.76	-1.87531	0.641	-3	20.2291	1	0	0	1	1	0	1	0	0	0	243	9	6.5	2.1	171	0.05	4	9.7	52
62	1	4.0274	12	160	92	1.544	2.50617	0.775	-1.72569	0.912	-0.992593	17.3638	0	0	0	1	1	0	0	0	0	0	102	9.4	5.4	2.3	291	0.05	2.7	10.7	34
63	0	38.874	13.5	41	78	0.703	-3.34932	0.45	-4.3831	0.588	-2.86923	20.4294	1	0	0	0	0	0	0	0	1	0	489	8.5	3.2	2.3	390	0.24	3.6	12.6	89
64	0	14.1808	12	60	85	0.714	-3.27397	0.364	-5.35211	0.419	-4.16923	18.9463	0	0	0	0	1	1	1	1	1	0	534	10.1	4.6	2.5	310	0.79	3.2	10.7	55
65	1	10.2932	12	92	84	0.798	-2.09877	0.359	-5.87531	0.524	-3.86667	17.6606	0	0	0	0	1	1	0	0	0	0	344	8.6	8.2	2.3	248	0.08	3.6	11.1	66
66	1	5.29315	12	123	81	0.862	-1.7037	0.71	-2.37406	0.617	-3.17778	22.0719	0	0	0	0	0	0	1	1	0	0	660	9.1	5.3	2.4	255	0.33	3.5	10.9	53
67	1	1.14247	12	138	69	0.872	-1.64198	0.702	-2.45387	0.628	-3.0963	19.0311	0	0	0	1	1	0	0	1	0	0	867	8.8	4.2	2.3	235	0.06	3.8	10.1	56
68	1	6.4	12	148	79	0.886	-1.55556	0.636	-3.11222	0.586	-3.40741	17.9982	0	0	1	0	1	1	1	0	0	0	873	8.5	4.2	2.3	309	0.49	3.4	10.8	60
69	1	17.4849	12	263	68	0.99	-0.91358	0.593	-3.54115	0.593	-3.35556	15.6401	0	0	0	0	1	0	0	1	0	1	1095	9.3	6.2	2.6	222	0.07	3.8	12.1	67
70	1	1.10411	15	48	50	0.99	-0.91358	0.987	0.389027	0.901	-1.07407	18.6616	0	0	0	0	1	0	0	0	1	1	1043	9.5	5.4	3	264	0.02	3.6	12.5	85
71	1	3.7589	12	269	67	0.991	-0.907407	0.757	-1.90524	0.706	-2.51852	24.7676	0	0	0	1	1	0	0	1	0	1	1095	8.9	5.8	2.7	363	0.21	3.4	10.4	46
72	1	2.23836	12	20	82	0.994	-0.888889	0.942	-0.0598504	0.66	-2.85926	19.5312	1	0	0	0	1	0	0	0	1	1	1095	9.9	3.9	2.9	140	0.05	3.4	10	62
73	1	17.0027	12	157	52	0.995	-0.882716	0.882	-0.658354	0.697	-2.58519	20.0184	0	0	0	1	0	1	1	0	1	1	1095	8.8	4.5	2.9	310	0.05	3.9	11.6	56
74	1	1.47945	15	119	64	1.001	-0.845679	0.778	-1.69576	0.524	-3.86667	21.3382	1	0	0	1	1	0	1	0	0	1	1095	8.7	4.5	2.7	317	0.1	4	11.9	35
75	1	7.23836	13.5	63	79	1.002	-0.839506	0.633	-3.14214	0.693	-2.61481	20.5882	1	0	0	0	1	0	1	0	0	1	1095	9.7	4.9	2.6	169	0.11	3.9	10.6	42
76	1	6.44658	12	21	68	1.009	-0.796296	0.525	-4.21945	0.587	-3.4	16.3495	0	0	0	1	1	0	1	1	0	1	238	9.7	2.9	2.6	642	2.16	3.7	10.9	38
77	1	1.00822	24	70	34	1.01	-0.790123	1.022	0.738155	0.864	-1.34815	20.1044	0	0	0	0	1	0	0	1	1	1	1095	9.2	4.1	2.6	174	0.09	3.8	13.5	59
78	1	5.07397	12	101	67	1.013	-0.771605	0.82	-1.27681	0.75	-2.19259	19.7769	1	0	0	1	1	0	0	1	0	1	1095	8.5	5.1	3.2	146	0.1	4	12.3	44
79	1	0.556164	12	181	63	1.016	-0.753086	0.725	-2.22444	0.729	-2.34815	18.9532	0	0	0	1	1	0	0	0	0	1	1049	8.2	5.7	2.6	234	0.19	3.8	12.7	50
80	1	13.2438	15	140	61	1.016	-0.753086	0.737	-2.10474	0.741	-2.25926	19.5776	0	0	0	0	1	0	0	0	1	1	1095	9.4	5	2.7	165	0.06	4.3	11.3	58
81	1	1.33973	12	356	77	1.025	-0.697531	0.78	-1.67581	0.68	-2.71111	24.7659	0	0	0	1	0	0	0	1	0	1	689	8.6	8.8	2.6	234	0.09	3.5	11.1	89
82	1	14.4712	18	233	63	1.037	-0.623457	0.778	-1.69576	0.667	-2.80741	17.8465	1	0	0	0	1	0	1	1	0	1	1095	9.4	4.9	3	232	0.11	3.4	9.7	51
83	1	0.178082	12	148	50	1.037	-0.623457	0.949	0.00997506	0.7	-2.56296	21.8549	0	0	0	1	1	0	0	0	0	1	1095	9.3	5.9	2.7	201	0.05	3.5	12.6	73
84	1	15.6685	15	164	63	1.044	-0.580247	0.727	-2.20449	0.765	-2.08148	21.6608	0	0	0	0	1	1	1	1	0	1	1095	8.8	5.4	2.8	128	0.07	3.8	10.7	49
85	1	17.2466	12	379	76	1.046	-0.567901	0.61	-3.37157	0.548	-3.68889	18.0226	1	0	0	0	1	1	1	1	1	1	357	9.4	7.1	2.6	216	0.2	3.8	14.7	64
86	0	8.16712	12	115	71	1.048	-0.986301	0.568	-3.05352	0.742	-1.68462	20.5347	0	0	0	0	1	1	0	1	0	1	1095	10	4.6	3.1	258	0.05	3.3	9.5	28
87	1	9.52603	13.5	213	77	1.05	-0.54321	0.841	-1.06733	0.794	-1.86667	22.77	0	0	0	1	0	1	0	1	1	1	1095	8.3	6.5	2.9	210	0.12	4.1	10.8	81
88	1	0.761644	12	134	54	1.057	-0.5	0.94	-0.0798005	0.842	-1.51111	22.2301	0	0	0	1	0	0	0	1	0	1	1095	8.6	7.3	3.5	320	0.14	3.9	11.5	67
89	1	11.4219	13.5	105	39	1.057	-0.5	0.839	-1.08728	0.847	-1.47407	18.9555	0	0	0	0	1	1	1	1	1	1	1095	8.7	5.1	2.6	316	0.1	3.9	11	60
90	1	6.6274	24	214	43	1.057	-0.5	0.839	-1.08728	0.879	-1.23704	22.2656	0	0	0	0	1	0	0	0	1	1	1049	8.8	4.1	2.7	246	0.07	4	11.9	58
91	0	9.72055	12	383	77	1.061	-0.89726	0.46	-4.27042	0.575	-2.96923	19.3082	0	0	0	0	1	0	1	0	0	1	1095	9.5	4.3	2.8	589	0.4	3.3	11.1	71
92	1	2.43836	12	100	81	1.063	-0.462963	0.874	-0.738155	0.623	-3.13333	19.8681	0	0	0	1	1	0	1	0	1	1	1095	8.7	4.9	2.8	259	0.83	3.4	11.5	41
93	0	15.3562	12	145	50	1.069	-0.842466	0.699	-1.57746	0.828	-1.02308	18.4444	0	0	0	0	1	1	1	0	1	1	1095	8.5	7.7	2.7	161	0.05	3.8	11.9	77
94	1	16.7178	12	174	65	1.07	-0.419753	0.763	-1.84539	0.843	-1.5037	20.8828	0	0	0	0	1	0	0	1	1	1	1095	9.6	6.7	2.8	141	0.06	4.2	11.2	55
95	1	0.967123	9	140	76	1.071	-0.41358	0.652	-2.95262	0.605	-3.26667	16.6568	0	0	0	1	0	0	1	0	1	1	144	8.4	8.1	2.7	293	0.95	3.3	10.7	59
96	1	0.819178	24	86	55	1.076	-0.382716	1.025	0.76808	0.912	-0.992593	20.2138	0	0	0	0	1	0	0	1	0	1	1095	9.7	6.4	2.6	136	0.03	4	11.4	61
97	1	3.26027	12	332	66	1.08	-0.358025	0.836	-1.11721	0.73	-2.34074	20.6106	1	0	0	1	1	0	1	0	1	1	736	8.4	8	2.9	269	0.17	3.6	8.2	74
98	0	17.2575	12	87	65	1.089	-0.705479	0.626	-2.4	0.935	-0.2	22.5412	0	0	0	0	1	1	1	1	0	1	1095	9.6	5.4	2.6	480	0.38	3.8	12.2	52
99	1	4.79726	15	43	48	1.097	-0.253086	0.977	0.289277	0.991	-0.407407	31.2406	1	0	0	0	1	1	1	0	0	1	1070	7.2	6.8	2.9	270	0.27	3.7	11.4	58
100	1	7.99452	12	122	67	1.099	-0.240741	0.734	-2.13466	0.659	-2.86667	22.1453	1	0	0	1	1	1	1	1	0	1	1095	9.3	7.6	3.2	156	0.21	3.8	13.9	62
101	1	2.57808	24	96	51	1.105	-0.203704	0.929	-0.189526	0.801	-1.81481	20.2449	0	0	0	0	1	0	0	0	0	1	1095	9.1	3.4	2.7	174	0.05	3.7	9.5	49
102	1	0.690411	13.5	267	56	1.106	-0.197531	0.983	0.349127	0.943	-0.762963	21.2803	0	0	0	0	1	0	0	0	0	1	1095	8	7.8	2.8	274	0.06	3.8	10.2	71
103	1	4.23836	12	393	68	1.111	-0.166667	0.602	-3.45137	0.727	-2.36296	19.5776	0	0	0	1	1	1	1	1	1	1	1095	9.1	6.3	2.6	169	0.14	3.7	11.6	46
104	0	0.205479	12	702	85	1.12	-0.493151	0.594	-2.76056	0.445	-3.96923	22.4162	0	0	0	0	1	0	1	0	0	1	1095	9.1	5.6	2.8	404	0.96	3.1	12.3	64
105	1	19.2575	12	201	75	1.124	-0.0864198	0.736	-2.11471	0.689	-2.64444	21.1621	0	0	0	0	1	1	1	1	0	1	1095	10	4.4	2.7	190	0.11	3.6	10.5	36
106	1	1.8411	12	342	59	1.125	-0.0802469	0.739	-2.08479	0.67	-2.78519	21.6713	0	0	0	1	1	0	0	0	1	1	1095	8.3	6.4	3.1	362	0.1	4.3	11.4	67
107	1	10.4055	12	166	65	1.132	-0.037037	0.918	-0.299252	0.924	-0.903704	18.8927	0	0	0	0	1	0	0	1	0	1	1095	9.9	4.9	2.9	178	0.05	3.8	11	59
108	0	0.841096	13.5	230	64	1.133	-0.40411	0.612	-2.55775	0.81	-1.16154	22.8386	0	0	0	1	1	0	1	1	0	1	1095	8.8	7.1	2.6	333	0.2	3.5	13.2	54
109	1	16.9041	24	120	57	1.134	-0.0246914	0.927	-0.209476	0.858	-1.39259	19.9573	0	0	0	0	1	0	0	1	1	1	1078	8.9	4.3	2.8	200	0.06	3.8	11.1	65
110	1	13.2822	15	82	60	1.136	-0.0123457	0.871	-0.76808	0.816	-1.7037	23.1405	1	0	0	0	0	0	1	1	0	1	918	9.3	6.4	2.7	576	1.54	3.3	11.2	56
111	1	0.323288	12	17	57	1.145	0.0432099	0.862	-0.857855	0.78	-1.97037	22.6632	0	0	0	1	0	0	0	1	0	1	1095	9.6	6.1	2.8	288	0.05	4	11.9	66
112	1	1.66575	24	187	52	1.145	0.0432099	1.124	1.75561	0.781	-1.96296	24.2188	1	0	0	1	1	0	0	1	0	1	1095	8.9	5.5	2.7	232	0.07	3.8	12.8	63
113	1	0.975342	12	159	53	1.151	0.0802469	0.975	0.269327	0.803	-1.8	21.2031	0	0	0	1	1	0	1	0	1	1	1095	8.7	5.9	2.9	178	0.05	3.8	11	63
114	1	0.19726	18	387	66	1.152	0.0864198	0.857	-0.907731	0.796	-1.85185	21.9553	0	0	0	0	0	0	0	0	1	1	1095	8.5	5.7	2.6	286	0.1	4.4	10.9	77
115	1	8.01644	12	251	36	1.152	0.0864198	0.952	0.0399002	1.002	-0.325926	31.8552	0	0	0	0	0	1	0	1	1	1	1095	9	7.1	2.8	279	0.15	3.6	11	78
116	0	33.2575	18	92	57	1.158	-0.232877	0.592	-2.7831	0.73	-1.77692	19.2706	0	0	0	0	1	0	0	0	1	1	1095	9.2	6	2.9	337	0.15	3.5	9.7	64
117	1	4.37808	15	219	33	1.159	0.12963	0.97	0.219451	0.868	-1.31852	27.0721	0	0	0	0	1	1	0	1	0	1	1095	9.4	5.6	2.8	209	0.08	4.2	13.9	70
118	1	0.512329	24	23	56	1.162	0.148148	0.956	0.0798005	0.949	-0.718519	21.4357	0	0	0	1	1	0	0	0	1	1	1095	9.6	4.5	3	150	0.05	3.8	11.4	54
119	1	0.819178	24	103	46	1.169	0.191358	0.914	-0.339152	0.8	-1.82222	21.5451	0	0	0	0	1	0	1	1	0	1	1095	9.6	5.4	2.7	137	0.05	3.5	12.5	61
120	1	1.34521	12	61	45	1.169	0.191358	0.939	-0.0897756	0.834	-1.57037	25.7785	1	0	0	1	0	0	0	1	1	1	1095	9.2	6.8	2.8	157	0.07	4.3	11.8	75
121	1	1.83562	12	256	64	1.172	0.209877	0.899	-0.488778	0.759	-2.12593	23.0113	0	0	0	1	1	0	0	0	0	1	1095	9.2	5.1	2.6	170	0.05	3.6	10.1	41
122	1	4.00274	12	187	71	1.173	0.216049	0.6	-3.47132	0.847	-1.47407	21.83	0	0	0	1	1	0	1	0	0	1	1095	8	8.4	2.8	281	1.17	3.7	11.6	76
123	0	8.6274	10.5	148	51	1.181	-0.0753425	0.835	-0.0450704	0.741	-1.69231	19.7921	0	0	0	1	1	0	1	1	0	1	1095	8.9	6.6	3.2	187	0.27	3.5	9.4	52
124	1	3.83288	18	47	54	1.193	0.339506	0.887	-0.608479	0.974	-0.533333	27.1416	0	0	0	0	0	0	1	1	0	1	1095	9.6	2.7	2.6	143	0.05	4	12.1	37
125	0	12.9315	12	267	72	1.199	0.0479452	0.488	-3.95493	0.711	-1.92308	24.8541	1	0	0	0	1	0	1	1	1	1	1095	8.8	6.2	2.6	409	0.24	3.4	12.5	62
126	1	4.80822	13.5	74	27	1.213	0.462963	0.841	-1.06733	0.917	-0.955556	21.5645	0	0	0	0	1	0	1	1	1	1	1095	9	4.2	2.7	131	0.02	4.1	12.1	87
127	1	12.5699	12	131	57	1.214	0.469136	0.9	-0.478803	1.059	0.0962963	26.3296	1	0	0	1	1	1	0	1	1	1	1095	8.4	5.4	2.8	175	0.34	3.9	10.4	61
128	0	8.25753	13.5	115	41	1.215	0.157534	0.846	0.0788732	0.825	-1.04615	19.2234	0	0	0	0	1	0	1	1	0	1	1095	9.7	6.4	2.7	233	0.05	3.6	12.4	58
129	1	1.24932	24	25	50	1.22	0.506173	0.77	-1.77556	0.954	-0.681481	30.8463	1	0	0	1	1	1	1	1	1	1	1095	9.7	6.1	2.9	184	0.1	3.8	14.9	63
130	1	23.6849	12	120	61	1.225	0.537037	0.869	-0.78803	0.8	-1.82222	21.7993	0	0	0	0	0	1	0	1	0	1	1095	9.2	3.4	3.1	185	0.07	3.8	11.5	52
131	1	4.54521	12	19	70	1.231	0.574074	0.692	-2.55362	0.712	-2.47407	23.1096	0	0	0	1	1	0	1	0	1	1	1095	9.8	5.5	2.9	170	0.36	3.7	11.1	64
132	1	12.5151	12	176	63	1.231	0.574074	0.89	-0.578554	1.011	-0.259259	20.578	0	0	0	0	1	1	0	1	0	1	1095	8.8	4.8	2.6	196	0.05	3.7	10.5	77
133	0	2.28493	12	117	69	1.234	0.287671	0.663	-1.9831	0.794	-1.28462	26.635	0	0	0	1	1	0	0	0	1	1	1095	8.9	5.2	2.9	315	0.46	3.4	10.8	43
134	1	7.26301	12	244	34	1.251	0.697531	1.026	0.778055	0.934	-0.82963	24.1633	0	0	0	0	1	0	1	1	1	1	1095	9.8	5.3	2.7	221	0.13	4.2	13.9	58
135	1	4.15342	12	124	79	1.258	0.740741	0.783	-1.64589	0.872	-1.28889	23.8874	0	0	0	1	1	0	1	0	0	1	1095	9.1	5.4	2.6	265	0.63	3.5	11.2	67
136	1	2.1	15	172	59	1.261	0.759259	0.938	-0.0997506	0.898	-1.0963	21.83	0	0	0	1	1	0	0	1	0	1	1095	8.9	4.9	2.9	293	0.1	4.1	10.6	55
137	1	9.32055	15	174	51	1.263	0.771605	0.96	0.119701	0.849	-1.45926	29.5102	0	0	0	1	1	1	1	1	1	1	1095	9.2	5.7	2.8	215	0.46	3.8	12.1	45
138	1	1.47397	12	98	64	1.267	0.796296	0.758	-1.89526	0.76	-2.11852	18.8581	0	0	0	1	1	0	0	0	0	1	1095	8.6	5.1	2.6	203	0.16	3.8	12	44
139	1	0.580822	24	68	43	1.279	0.87037	1.072	1.23691	0.81	-1.74815	24.841	0	0	0	0	1	0	1	1	1	1	1095	8.4	3	2.9	284	0.05	3.9	12.8	74
140	1	8.24384	12	111	72	1.283	0.895062	0.98	0.319202	1.049	0.0222222	21.6287	0	0	0	0	1	0	0	1	1	1	1095	8.7	3.7	3.2	155	0.05	3.4	10.8	66
141	1	7.74521	15	96	52	1.289	0.932099	0.944	-0.0399002	0.869	-1.31111	27.6224	0	0	0	1	1	0	1	0	1	1	1095	8.2	5.9	2.6	141	0.03	3.6	11.6	43
142	1	15.8329	12	280	64	1.298	0.987654	0.731	-2.16459	0.721	-2.40741	20.1278	0	0	0	0	1	0	0	1	0	1	518	8.8	5.1	2.6	207	0.1	3.8	12.9	58
143	0	10.4247	12	56	49	1.303	0.760274	0.671	-1.89296	0.842	-0.915385	22.8889	0	0	0	0	0	1	0	1	1	1	1095	10.7	2.8	2.9	291	0.27	4	9.3	40
144	1	7.59452	13.5	182	57	1.309	1.05556	0.991	0.428928	0.675	-2.74815	22.9938	1	0	0	1	1	1	0	1	1	1	1095	8.7	4.9	2.7	221	0.23	3.8	13.8	62
145	1	31.463	22.5	53	52	1.334	1.20988	0.712	-2.35411	0.922	-0.918519	21.1263	0	0	0	0	0	1	0	1	1	1	1095	9.2	4.5	2.7	323	0.22	3.5	11.1	66
146	1	13.6685	13.5	49	77	1.337	1.2284	0.956	0.0798005	0.915	-0.97037	20.1122	0	0	0	0	0	0	1	0	1	1	1095	9.6	5.3	2.7	235	0.12	3.5	10.7	50
147	0	8.29589	12	278	68	1.347	1.06164	0.733	-1.19437	0.824	-1.05385	23.6756	1	0	0	1	0	0	0	1	0	1	847	9.9	6.8	2.6	170	0.27	4	12.2	55
148	1	20.4822	15	96	62	1.35	1.30864	0.998	0.498753	1.106	0.444444	29.5659	1	0	1	0	0	1	1	1	1	1	1095	8.5	6.8	2.6	137	0.41	3.7	11.3	68
149	1	0.882192	13.5	210	44	1.352	1.32099	0.999	0.508728	0.97	-0.562963	25.3287	0	0	0	1	1	0	0	0	0	1	1095	7.8	7.4	2.7	173	0.19	4.1	13	66
150	1	0.515068	12	121	78	1.362	1.38272	0.908	-0.399002	0.876	-1.25926	22.9421	0	0	0	1	0	0	0	1	1	1	1095	8.5	5.7	2.7	207	0.09	3.9	12.6	53
151	1	8.59178	12	143	66	1.368	1.41975	0.981	0.329177	0.928	-0.874074	21.7776	1	0	0	1	1	0	1	0	1	1	1095	8.6	3.8	2.7	286	0.05	3.8	12.4	41
152	1	0.435616	12	122	80	1.382	1.50617	0.986	0.379052	0.869	-1.31111	24.7405	1	0	0	1	1	0	1	1	0	1	1095	8.2	6.1	2.7	182	0.27	3.5	10.9	54
153	1	14.7288	12	190	69	1.384	1.51852	0.9	-0.478803	0.871	-1.2963	20.8985	0	0	0	1	1	0	1	1	1	1	1095	9.1	8.5	2.8	203	0.05	3.3	12.2	71
154	1	3.29863	13.5	115	48	1.394	1.58025	0.941	-0.0698254	1.069	0.17037	31.1335	0	0	0	0	1	0	0	1	1	1	1095	8.8	5.5	2.6	137	0.06	3.7	12	60
155	1	0.479452	18	14	56	1.398	1.60494	1.029	0.80798	0.984	-0.459259	36.9141	0	0	0	1	0	0	0	0	1	1	1095	10.4	5.9	3.1	210	0.09	3.6	12.8	53
156	1	5.49589	12	169	67	1.405	1.64815	0.742	-2.05486	0.826	-1.62963	22.2063	1	0	0	1	1	0	0	1	0	1	1095	9.8	4.3	2.6	183	0.11	3.3	9.4	67
157	1	1.33425	12	228	66	1.413	1.69753	0.816	-1.31671	1.038	-0.0592593	25.3155	0	0	0	1	0	0	0	0	1	1	1095	8.5	6.6	2.6	141	0.05	3.6	12.7	53
158	1	17.6356	12	77	66	1.429	1.7963	0.907	-0.408978	0.998	-0.355556	21.0375	1	0	0	1	1	1	1	1	1	1	1095	8.9	5	3.2	146	0.21	3.4	12.5	48
159	1	5.86849	12	180	61	1.432	1.81481	0.976	0.279302	0.916	-0.962963	24.3865	0	0	0	0	1	0	0	1	0	1	1095	9.3	5	2.8	181	0.06	3.9	11.6	59
160	1	5.60822	15	297	79	1.435	1.83333	1.021	0.72818	0.905	-1.04444	21.9363	1	0	0	1	1	0	1	1	0	1	1095	8.8	5.7	2.6	279	0.35	4.1	11.9	49
161	1	12.8219	13.5	146	54	1.435	1.83333	0.827	-1.20698	0.983	-0.466667	23.249	0	0	0	0	1	0	1	1	0	1	1095	9.2	7.2	2.7	230	0.14	3.7	12	69
162	1	9.66575	12	186	80	1.441	1.87037	0.767	-1.80549	0.856	-1.40741	20	0	0	0	1	1	1	1	1	1	1	1095	9.3	4.6	2.7	278	0.33	3.7	10.2	72
163	1	12.4411	12	146	85	1.443	1.88272	0.888	-0.598504	0.883	-1.20741	21.0321	0	0	0	0	0	0	0	1	1	1	1095	9.5	6.2	3	277	0.24	3.3	10.9	70
164	1	2.96164	12	252	80	1.444	1.88889	0.884	-0.638404	0.775	-2.00741	26.2593	0	0	0	0	1	0	1	1	1	1	1095	8.9	5.2	2.9	223	0.47	3.3	9.3	63
165	1	13.5123	12	70	62	1.455	1.95679	0.933	-0.149626	0.844	-1.4963	21.4112	1	0	0	1	1	1	1	0	1	1	1095	9.5	4.8	2.6	174	0.03	4	11	68
166	1	18.1644	12	189	56	1.469	2.04321	0.769	-1.78554	0.716	-2.44444	19.4932	1	0	0	0	1	1	1	1	0	1	1095	9.9	5.7	3.2	217	0.09	3.8	11.9	62
167	0	4.07945	12	269	65	1.494	2.06849	0.717	-1.37465	0.765	-1.50769	26.2719	1	0	0	1	0	1	0	1	1	1	332	8.7	5.5	2.6	234	0.19	4.2	12.2	92
168	1	4.75342	12	90	69	1.536	2.45679	0.888	-0.598504	1.013	-0.244444	24.6094	1	0	0	1	1	0	0	1	0	1	1095	9.6	6.6	2.9	156	0.14	3.7	12.4	54
169	1	12.0082	12	49	58	1.539	2.47531	1.013	0.648379	1.156	0.814815	27.6361	0	0	0	1	1	0	0	1	0	1	1035	9.4	2.7	3.4	264	0.03	4.2	11.6	73
170	0	6.48219	12	163	46	1.56	2.52055	0.806	-0.371831	0.861	-0.769231	23.5191	0	0	0	0	1	0	0	1	1	1	1095	10.1	6.4	2.8	161	0.12	3.7	11.6	53
171	0	5.76712	12	51	63	1.56	2.52055	0.822	-0.191549	1.027	0.507692	25.0781	0	0	0	1	0	0	0	1	1	1	1095	9.6	4.9	3.1	127	0.07	3.7	10	52
172	1	1.26849	24	79	50	1.641	3.10494	1.058	1.09726	1.08	0.251852	33.7859	0	0	0	1	0	0	0	0	1	1	1095	9.4	6.4	2.9	116	0.22	3.7	15.1	69
173	1	23.2384	12	70	66	1.832	4.28395	0.825	-1.22693	0.969	-0.57037	23.6095	0	0	1	0	0	0	0	0	1	1	1095	8.8	5.3	2.6	117	0.33	3.6	12	59
174	1	0.841096	12	34	68	1.959	5.0679	0.874	-0.738155	1.056	0.0740741	27.9431	0	0	0	0	1	0	0	0	0	1	1095	9.2	5.7	2.6	187	1.07	3.6	12.4	41
175	1	0.553425	12	219	68	2.102	5.95062	1.018	0.698254	0.852	-1.43704	21.6041	0	0	0	1	0	0	0	0	0	1	259	8.3	4.1	2.6	251	0.03	3.9	11.8	38
176	0	17.3507	12	104	65	0.593	-4.10274	0.391	-5.04789	0.551	-3.15385	18.2446	0	0	0	0	1	1	0	1	1	1	1095	9.1	5.8	2.7	171	0.06	4.2	11.1	70
177	1	14.1288	24	220	35	0.718	-2.59259	0.662	-2.85287	0.648	-2.94815	17.6309	0	0	0	0	1	0	0	0	1	1	1095	9.4	3.6	3	179	0.05	4.3	11.5	55
178	0	7.81918	10.5	231	76	0.754	-3	0.26	-6.52394	0.467	-3.8	18.8455	1	0	0	1	1	0	1	0	1	1	742	8.9	4.7	2.7	351	0.09	3.5	10.2	42
179	1	8.24932	12	283	80	0.756	-2.35802	0.528	-4.18953	0.566	-3.55556	17.9931	0	0	0	0	1	1	1	1	0	1	1095	10	4.8	2.7	338	0.19	3.4	11	60
180	1	21.9699	12	165	71	0.758	-2.34568	0.712	-2.35411	0.457	-4.36296	19.7266	0	0	0	0	1	0	1	0	1	1	1095	10.3	5.5	3.3	318	0.05	3.6	13.7	59
181	0	18.126	12	77	49	0.776	-2.84932	0.518	-3.6169	0.486	-3.65385	16.231	1	0	0	0	1	0	1	1	0	1	1095	8.5	5.3	2.7	304	0.05	4.1	10.5	54
182	1	4.8274	12	95	89	0.787	-2.16667	0.464	-4.82793	0.451	-4.40741	17.5781	0	0	0	1	0	0	1	1	0	1	1034	8.5	5.6	2.7	232	0.07	3.4	12	62
183	0	12.6	12	185	75	0.798	-2.69863	0.379	-5.1831	0.648	-2.40769	19.7736	0	0	0	0	1	1	1	1	1	1	1095	8.6	5	3	446	0.05	3.4	10.6	55
184	1	28.6055	12	97	54	0.819	-1.96914	0.586	-3.61097	0.704	-2.53333	17.3589	0	0	1	0	1	1	1	1	0	1	1095	9.1	5.3	2.9	336	1.46	3.6	11.8	53
185	0	15.5342	15	62	60	0.823	-2.5274	0.705	-1.50986	0.602	-2.76154	16.6525	0	0	0	1	0	0	0	1	1	1	1095	10.2	4.9	2.9	199	0.05	4.3	10.5	72
186	1	9.40822	15	287	47	0.829	-1.90741	0.8	-1.47631	0.64	-3.00741	22.8624	0	0	0	1	1	1	0	1	1	1	1095	7.9	5.7	2.8	235	0.05	3.9	12.2	59
187	0	6.3589	12	55	67	0.83	-2.47945	0.421	-4.70986	0.506	-3.5	16.6603	0	0	1	0	1	0	1	0	1	1	1095	8.8	4.8	2.7	177	0.22	3.8	10.3	76
188	0	0.652055	12	59	79	0.831	-2.4726	0.507	-3.74085	0.658	-2.33077	22.8129	0	0	0	1	1	0	0	1	1	1	1095	9.8	7.4	2.7	224	0.21	3.4	12.4	68
189	1	6.96164	13.5	144	41	0.837	-1.85802	0.922	-0.259352	0.628	-3.0963	19.5354	0	0	0	0	1	0	0	1	0	1	1095	9.7	6	2.6	211	0.08	4	11.2	50
190	0	5.95616	12	315	53	0.844	-2.38356	0.587	-2.83944	0.563	-3.06154	21.6577	0	0	0	0	0	0	1	1	1	1	1095	8.6	4.4	2.9	273	0.08	3.9	12.1	63
191	0	8.18356	12	381	66	0.844	-2.38356	0.526	-3.52676	0.637	-2.49231	16.9922	0	0	0	0	1	1	1	1	0	1	1095	8.5	4.5	2.8	364	0.06	3.7	10.2	61
192	1	16.3425	12	106	46	0.853	-1.75926	0.851	-0.967581	0.529	-3.82963	16.3435	0	0	0	0	1	0	0	0	0	1	1095	9.3	4.3	2.9	358	0.29	3.5	10.7	55
193	0	0.287671	22.5	132	48	0.855	-2.30822	0.512	-3.68451	0.572	-2.99231	16.3544	0	0	0	0	1	0	0	0	0	1	1095	10.2	5.2	3.5	166	0.05	3.7	11.5	35
194	0	3.07945	12	231	61	0.861	-2.26712	0.683	-1.75775	0.615	-2.66154	16.2311	0	0	0	1	1	0	0	0	0	1	1095	8.6	4.8	2.6	242	0.05	3.6	11	43
195	1	1.50411	12	109	49	0.867	-1.67284	0.784	-1.63591	0.767	-2.06667	18.6453	0	0	0	0	0	0	0	0	1	1	1095	9.1	5.3	2.8	208	0.48	3.5	11.5	57
196	0	3.71781	12	86	79	0.887	-2.08904	0.412	-4.81127	0.518	-3.40769	18.8964	0	0	0	1	1	0	1	0	1	1	1095	8.9	4.2	3	151	0.05	4	12.6	60
197	0	1.97534	12	85	69	0.89	-2.06849	0.501	-3.80845	0.622	-2.60769	21.8158	0	0	0	1	0	0	0	0	1	1	1095	9	4.7	3	197	0.11	3.7	11.9	52
198	1	13.3671	13.5	297	55	0.895	-1.5	0.821	-1.26683	0.494	-4.08889	22.6627	1	0	0	1	0	0	0	0	0	1	1095	9.1	5.6	3.1	369	0.23	3.9	10.5	56
199	1	2.79726	13.5	151	66	0.898	-1.48148	0.848	-0.997506	0.79	-1.8963	21.0612	0	0	0	1	1	0	0	1	1	1	1095	8.9	4.4	2.9	255	0.05	3.8	11.5	42
200	0	9.2411	12	279	49	0.913	-1.91096	0.532	-3.45915	0.579	-2.93846	13.9578	0	0	0	0	1	0	1	1	0	1	1095	10.6	7.4	2.6	230	0.09	3.5	10.8	46
201	0	22.5945	12	42	72	0.913	-1.91096	0.51	-3.70704	0.651	-2.38462	17.8324	0	0	1	0	0	0	1	1	1	1	1095	8.6	5	2.6	345	0.19	3.5	11.1	71
202	0	36.4493	12	166	50	0.914	-1.90411	0.365	-5.34085			16.9182	0	0	0	0	1	1	0	1	1	1	1095	8.6	5.6	3	307	0.05	3.3	10.7	56
203	1	11.6493	12	68	46	0.919	-1.35185	0.679	-2.68329	0.678	-2.72593	19.3886	0	0	0	0	0	1	0	1	1	1	1095	8.2	4.8	2.8	233	0.06	4.1	12.3	67
204	1	2	12	233	39	0.921	-1.33951	0.874	-0.738155	0.724	-2.38519	20.7243	0	0	0	0	1	1	0	1	1	1	1043	8.3	4	2.7	241	0.17	3.5	10.3	63
205	0	6.48219	12	189	68	0.935	-1.76027	0.412	-4.81127	0.514	-3.43846	17.2156	1	0	0	0	1	0	1	1	1	1	1095	8.3	4.5	3.6	354	0.08	3.7	11.2	60
206	0	8.27671	15	114	56	0.938	-1.73973	0.676	-1.83662	0.75	-1.62308	28.8338	0	0	0	0	1	1	0	1	1	1	1095	10.1	6.4	2.8	229	0.21	3.2	12.9	44
207	1	11.3068	12	104	69	0.942	-1.20988	0.814	-1.33666	0.611	-3.22222	24.1778	1	0	0	1	1	1	1	1	0	1	1095	9.3	4.9	3.2	240	0.05	3.9	10.8	83
208	1	7.46849	13.5	44	48	0.942	-1.20988	0.787	-1.60599	0.727	-2.36296	20.6764	0	0	0	0	1	1	0	1	0	1	1043	9.8	4.5	2.7	358	0.05	4	12.7	51
209	1	7.93973	12	311	72	0.946	-1.18519	0.585	-3.62095	0.66	-2.85926	19.0677	0	0	0	0	1	1	1	1	0	1	612	8.7	6.5	2.8	361	0.07	3.8	10.9	68
210	0	21.1342	13.5	212	66	0.957	-1.60959	0.531	-3.47042	0.733	-1.75385	19.0824	0	0	0	0	1	0	0	1	1	1	1095	9.3	5.4	2.7	180	0.12	3.4	11.1	70
211	1	2.17808	13.5	183	63	0.959	-1.10494	0.728	-2.19451	0.781	-1.96296	21.5451	0	0	0	1	1	0	1	1	1	1	1095	8.5	7	3	175	0.28	3.8	12.8	63
212	0	8.01096	12	254	77	0.963	-1.56849	0.572	-3.00845	0.59	-2.85385	17.8546	1	0	0	0	1	1	0	1	0	1	1095	9.2	5.6	2.7	168	0.05	3.9	10.6	57
213	1	5.89041	13.5	170	46	0.971	-1.03086	0.986	0.379052	0.971	-0.555556	20.983	1	0	0	0	1	0	1	1	0	1	1095	9.4	5.1	2.7	194	0.06	4	12.4	82
214	0	4.32329	12	249	81	0.972	-1.50685	0.378	-5.19437	0.505	-3.50769	24.4561	1	0	0	1	0	0	1	1	1	1	1095	8.3	6.7	2.6	298	0.48	3.3	11.1	52
215	1	4.1589	24	178	32	0.972	-1.02469	0.879	-0.688279	0.719	-2.42222	17.8926	0	0	0	0	1	0	0	0	0	1	1095	9	5.3	3.2	224	0.05	4.3	12.6	68
216	0	2.4274	10.5	31	66	0.981	-1.44521	0.681	-1.78028	0.766	-1.5	18.5307	1	0	0	1	1	0	0	0	1	1	1095	9.8	5.7	3	190	0.1	3.9	11.1	70
217	0	0.49863	9	382	90	0.988	-1.39726	0.433	-4.57465	0.573	-2.98462	18.3115	0	0	0	0	0	0	1	0	0	1	97	8.8	4.1	2.6	1491	0.68	2.7	10.2	52
218	0	7.87945	12	225	74	1.036	-1.06849	0.47	-4.15775	0.556	-3.11538	17.2879	0	0	0	0	0	1	1	1	1	1	1095	8.4	6.5	3	278	0.05	3.9	11.8	72
219	1	13.0411	12	221	70	0.988	-0.925926	0.7	-2.47382	0.701	-2.55556	20.2115	0	0	1	0	1	0	0	1	0	1	1095	9	4	1.9	166	0.07	3.7	10.9	37
220	1	7.09315	12	137	51	0.999	-0.858025	0.812	-1.35661	0.773	-2.02222	27.1203	0	0	0	0	1	1	0	1	0	1	1095	9.1	4.5	2.4	321	0.43	3.5	13.3	79
221	1	0.876712	21	149	42	1.002	-0.839506	0.954	0.0598504	0.801	-1.81481	18.8739	0	0	0	0	1	0	0	1	1	1	1095	9	3.8	2.4	250	0.05	4	10.2	69
222	1	10.1205	12	296	76	1.018	-0.740741	0.572	-3.75062	0.253	-5.87407	53.5	1	0	0	1	1	1	1	1	0	1	1095	8.7	5.1	2.2	348	0.07	3.1	11.8	75
223	1	5.10137	12	254	61	1.02	-0.728395	0.958	0.0997506	0.674	-2.75556	22.3031	0	0	0	1	0	0	1	1	1	1	1095	8.4	6.1	2.3	166	0.05	3.9	10.4	49
224	1	7.66575	15	304	26	1.025	-0.697531	0.852	-0.957606	0.784	-1.94074	16.3721	0	0	0	0	0	1	0	1	1	1	1095	8.2	3.6	2.4	256	0.1	4.1	9.8	42
225	1	6.13425	24	156	48	1.03	-0.666667	0.885	-0.628429	0.821	-1.66667	20.588	0	0	0	0	1	1	0	0	0	1	1078	8.1	3.9	2.4	457	0.06	3.9	11.7	41
226	1	16.1397	13.5	232	52	1.031	-0.660494	0.714	-2.33416	0.783	-1.94815	20.3857	0	0	0	0	1	1	0	1	1	1	1095	9.3	4.4	2.3	246	0.05	3.6	10.7	57
227	1	4.70137	12	165	67	1.031	-0.660494	0.573	-3.74065	0.801	-1.81481	20.7883	0	0	0	0	1	1	1	1	1	1	1095	8.7	4.7	2.4	219	0.12	3.8	10.6	51
228	1	1.74795	13.5	166	67	1.033	-0.648148	0.901	-0.468828	0.803	-1.8	31.9626	1	0	0	1	1	0	0	1	0	1	1095	9	4.8	2.3	392	0.42	3.3	9.9	55
229	1	2.58356	12	107	61	1.047	-0.561728	0.88	-0.678304	0.773	-2.02222	18.75	0	0	0	0	1	0	0	1	1	1	1095	9.5	5.8	2.3	217	0.12	3.5	10.4	54
230	1	3.77534	24	226	39	1.052	-0.530864	0.815	-1.32668	0.821	-1.66667	23.255	0	0	0	0	1	1	0	1	0	1	298	9.2	4.6	2.4	268	0.33	4	12	47
231	1	1.46849	12	230	78	1.053	-0.524691	0.757	-1.90524	0.698	-2.57778	21.9713	1	0	0	0	0	0	0	0	1	1	1095	8.6	4.7	2.4	332	0.07	3.6	13.1	54
232	1	2.3863	13.5	113	47	1.062	-0.469136	0.944	-0.0399002	1.017	-0.214815	20.463	0	0	0	1	0	0	0	1	1	1	1095	8.4	7.2	2.1	177	0.13	3.6	9.6	68
233	1	0.145205	12	356	70	1.083	-0.339506	0.665	-2.82294	0.638	-3.02222	18.591	0	0	0	0	1	0	1	0	0	1	1095	8.5	5.6	1.6	177	0.05	2.6	8.2	21
234	1	0.232877	13.5	213	67	1.097	-0.253086	0.853	-0.947631	0.586	-3.40741	20.0062	1	0	0	1	1	0	1	0	0	1	1095	8.6	5.8	2.3	280	0.15	3.4	10.4	63
235	1	4.94521	12	285	88	1.1	-0.234568	0.603	-3.4414	0.698	-2.57778	18.4592	1	0	0	0	1	0	1	0	0	1	1095	9.3	4.8	2.3	281	0.19	3.2	11.2	44
236	1	1.42466	15	196	59	1.104	-0.209877	0.803	-1.44638	0.666	-2.81481	21.3043	0	0	0	1	1	1	0	1	1	1	1050	8.2	4.2	2.4	373	0.04	3.7	10.9	51
237	0	25.3863	18	10	40	1.105	-0.59589	0.552	-3.2338	0.831	-1	21.6949	0	0	0	0	1	0	1	0	0	1	1095	9.4	2.4	2.3	248	0.18	3.3	9.8	23
238	1	4.3726	12	104	79	1.109	-0.179012	0.648	-2.99252	0.691	-2.62963	24.0079	0	0	0	1	0	0	0	0	0	1	1095	9.3	5.4	2.2	163	0.17	3.5	11.6	54
239	1	1.1726	12	101	41	1.112	-0.160494	1.008	0.598504	0.856	-1.40741	24.1869	0	0	0	0	1	0	1	1	1	1	1095	9.5	6	2.3	182	0.16	4.5	11.3	62
240	1	1.05479	12	161	68	1.115	-0.141975	0.807	-1.40648	0.769	-2.05185	25.3444	1	0	0	0	1	1	1	1	1	1	1095	8.9	5	2.4	196	0.71	3.4	10.6	72
241	0	1.06301	12	223	66	1.118	-0.506849	0.477	-4.07887	0.617	-2.64615	21.1621	1	0	0	1	0	1	1	0	1	1	1095	9.3	4.2	2.1	741	0.694	2.5	9.7	52
242	1	0.136986	12	149	67	1.119	-0.117284	1.035	0.86783	1.022	-0.177778	21.6418	0	0	0	1	1	0	0	0	1	1	1095	8.9	6	2.1	307	1.229	2.7	9.6	55
243	1	1.4137	12	123	91	1.121	-0.104938	0.755	-1.92519	0.624	-3.12593	17.7462	0	0	0	0	1	0	1	0	0	1	391	8.9	5	2.3	201	1.82	2.9	11	53
244	1	5.18904	12	118	74	1.127	-0.0679012	0.675	-2.72319	0.645	-2.97037	20.0474	0	0	0	1	1	0	1	1	0	1	268	8.8	5.5	2.1	401	0.97	3.3	9.8	59
245	1	3.2411	13.5	152	53	1.134	-0.0246914	0.831	-1.16708	0.792	-1.88148	22.7583	0	0	0	1	1	0	1	1	1	1	1095	8.9	8.9	2.4	206	1.88	3.6	10.7	73
246	1	3.17808	12	223	48	1.134	-0.0246914	0.921	-0.269327	0.926	-0.888889	22.921	1	0	0	0	1	0	0	1	1	1	1095	8.6	4.9	2.4	301	0.05	3.9	10.7	55
247	1	11.9863	18	391	38	1.135	-0.0185185	0.797	-1.50623	0.779	-1.97778	24.9135	1	0	0	0	1	1	1	1	1	1	1095	8.4	8.4	2.3	201	0.14	3.8	13.1	63
248	0	16.8932	12	739	76	1.138	-0.369863	0.657	-2.0507	0.752	-1.60769	25.5691	0	0	0	0	1	1	0	1	0	1	772	7.7	5	2.3	813	0.46	3.1	10.2	62
249	1	4.71781	12	140	66	1.139	0.00617284	0.894	-0.538653	0.754	-2.16296	23.5615	1	0	0	1	1	1	1	1	1	1	1095	9.1	6.5	2.4	210	0.27	3.5	11	64
250	1	0.613699	24	175	36	1.143	0.0308642	0.966	0.179551	1.068	0.162963	22.2949	0	0	0	0	1	0	1	0	1	1	1095	8.5	5.8	2.1	161	0.05	4.1	12.1	47
251	1	0.890411	15	166	79	1.144	0.037037	0.818	-1.29676	0.67	-2.78519	20.9566	0	0	0	0	1	0	0	1	0	1	1095	9.1	5.1	2.3	208	0.87	3.7	11.6	62
252	0	21.4767	13.5	26	46	1.148	-0.30137	0.629	-2.3662	0.725	-1.81538	21.7266	0	0	0	0	0	0	0	0	1	1	1095	10.6	4.5	2.3	184	0.79	4	9.6	66
253	1	6.61096	12	130	72	1.149	0.0679012	0.682	-2.65337	0.807	-1.77037	20.2422	1	0	0	1	1	0	0	1	0	1	1095	9.1	5.1	2.5	403	0.12	3.2	10.9	53
254	1	16.8356	24	200	59	1.153	0.0925926	0.733	-2.14464	0.722	-2.4	19.9857	0	0	0	0	1	1	1	1	1	1	1095	9.5	3.9	2.5	294	0.05	3.8	11.5	51
255	1	11.3205	12	127	73	1.154	0.0987654	0.894	-0.538653	1.111	0.481481	20.5499	0	0	0	0	0	0	1	0	0	1	1095	9	4.8	2.2	258	0.25	3.6	11	50
256	1	0.750685	12	120	70	1.164	0.160494	0.97	0.219451	0.8	-1.82222	20.3816	0	0	0	1	0	0	0	0	1	1	1095	8.7	4	2.5	151	0.32	3.9	10.4	55
257	1	0.79726	24	125	59	1.171	0.203704	0.973	0.249377	0.708	-2.5037	25.4192	0	0	0	0	1	0	0	1	0	1	1050	9.1	4.9	2.1	328	0.05	3.3	10.1	59
258	1	11.5616	12	97	64	1.174	0.222222	0.904	-0.438903	0.751	-2.18519	17.7557	0	0	0	1	0	0	1	0	1	1	1095	9.5	5.8	2.5	166	0.07	4.1	10	61
259	1	0.556164	24	238	47	1.175	0.228395	0.922	-0.259352	0.949	-0.718519	26.6535	0	0	0	0	1	1	0	1	1	1	1095	9.3	5.2	2.3	184	0.06	3.8	12.4	63
260	1	1.08219	22.5	80	52	1.181	0.265432	1.057	1.08728	1.019	-0.2	30.2715	0	0	0	0	0	0	0	0	0	1	1095	9	5.1	2.2	158	0.11	3.8	11.4	46
261	1	23.3205	12	235	69	1.189	0.314815	0.704	-2.43392	0.691	-2.62963	20.5693	1	0	0	1	1	1	0	1	0	1	1095	9	5.8	2.4	361	0.746	3.9	11.2	57
262	1	8.87123	12	141	41	1.192	0.333333	0.815	-1.32668	0.748	-2.20741	24.3339	0	0	0	0	1	1	0	1	1	1	1095	9.2	5.6	2.5	165	0.3	3.6	12.9	42
263	1	5.72603	12	81	67	1.218	0.493827	1.08	1.31671	0.833	-1.57778	18.5185	0	0	0	0	1	0	1	1	1	1	1095	9.1	5	2.2	253	0.34	3.7	10.8	69
264	1	11.6329	12	211	73	1.221	0.512346	0.804	-1.43641	0.752	-2.17778	18.6012	0	0	0	1	1	0	1	1	1	1	1095	8.6	5.6	2.3	296	0.16	3.4	11.8	58
265	1	0.134247	12	316	65	1.226	0.54321	1.032	0.837905	0.763	-2.0963	17.1753	1	0	0	1	0	0	1	1	0	1	1095	9.1	3.8	1.9	422	0.04	3.9	11.4	53
266	1	13.5863	12	146	85	1.23	0.567901	0.832	-1.15711	0.817	-1.6963	19.6936	1	0	0	0	1	1	1	0	1	1	1095	9.3	3.2	1.8	142	0.74	3.3	10.3	40
267	1	13.6301	12	80	78	1.234	0.592593	0.854	-0.937656	0.823	-1.65185	23.3778	1	0	0	0	0	1	1	1	1	1	310	8.4	6.2	2.4	293	0.39	3.4	11.2	52
268	1	8.53151	12	97	53	1.239	0.623457	0.81	-1.37656	0.822	-1.65926	17.4037	0	0	0	0	1	0	1	1	1	1	1095	9.7	6	2.4	160	0.06	3.6	10.1	51
269	0	2.34247	15	11	63	1.241	0.335616	0.59	-2.80563	0.816	-1.11538	22.6409	0	0	0	1	1	1	0	0	1	1	784	10	4.4	2.4	283	0.19	3.5	12.9	49
270	1	3.21644	13.5	124	49	1.243	0.648148	0.824	-1.23691	0.914	-0.977778	24.5617	0	0	0	1	1	0	0	1	1	1	1095	9.6	7.2	2.4	271	0.47	3.8	11	42
271	1	21.2822	15	271	64	1.251	0.697531	0.941	-0.0698254	0.949	-0.718519	17.6815	0	0	0	0	1	1	1	0	0	1	1060	9.7	5.8	2.5	274	0.04	3.3	10.9	61
272	1	2.62192	24	242	47	1.261	0.759259	1.042	0.937656	1.059	0.0962963	23.6336	0	0	0	0	1	0	1	1	0	1	1095	9.8	5.6	2.5	164	0.1	3.8	11.4	64
273	1	1.11507	12	81	70	1.261	0.759259	0.855	-0.927681	1.094	0.355556	17.5383	0	0	0	1	0	0	0	0	1	1	1095	8.3	4.1	2.5	156	0.02	3.9	10.9	72
274	1	1.19726	12	243	83	1.265	0.783951	0.897	-0.508728	0.84	-1.52593	21.79	1	0	0	0	1	0	0	1	0	1	1095	8.3	4.9	2.2	257	0.21	3.8	9.9	59
275	1	9.7726	12	55	57	1.266	0.790123	0.918	-0.299252	0.928	-0.874074	25.1752	0	0	0	1	1	1	0	1	1	1	1095	8.3	6.7	2.3	195	0.16	3.9	11.7	56
276	1	4.16986	12	124	76	1.27	0.814815	0.871	-0.76808	0.818	-1.68889	21.7969	1	0	0	1	1	0	1	0	0	1	1095	9.1	3.8	2.4	216	0.22	3.2	10.3	44
277	0	4.61096	12	129	68	1.273	0.554795	0.754	-0.957746	0.715	-1.89231	22.9398	0	0	0	0	1	0	1	1	0	1	1042	9.1	6	2.2	152	0.2	3.8	10.1	74
278	1	0.539726	12	159	84	1.277	0.858025	0.768	-1.79551	0.805	-1.78519	19.2161	1	0	0	0	1	0	1	0	0	1	1095	8.2	5	2.5	279	0.05	4	10.8	61
279	1	0.30137	12	168	84	1.279	0.87037	0.709	-2.38404	0.655	-2.8963	16.8663	1	0	0	0	0	0	0	0	0	1	1095	8.9	3.8	1.8	157	0.44	2.8	11.2	37
280	1	0.827397	12	160	70	1.286	0.91358	0.974	0.259352	0.968	-0.577778	25.1806	0	0	0	0	1	0	1	0	0	1	355	8.7	5.6	2.4	230	0.21	3.5	10.6	54
281	1	2.8137	13.5	148	53	1.287	0.919753	0.844	-1.03741	0.833	-1.57778	25.1488	1	0	0	1	1	0	0	0	1	1	1095	9.1	7.3	1.9	548	0.003	3.4	12	31
282	1	14.9836	12	100	69	1.291	0.944444	0.889	-0.588529	0.755	-2.15556	23.533	0	0	0	0	1	0	1	1	1	1	304	9.4	5.2	2.3	777	7.772	2.6	11.5	52
283	1	29.263	12	90	79	1.298	0.987654	1.028	0.798005	0.951	-0.703704	19.01	1	0	0	0	1	0	1	0	0	1	763	9.1	5.2	2.3	196	0.12	3.7	12.7	50
284	0	18.2548	12	113	53	1.299	0.732877	0.704	-1.52113	0.671	-2.23077	24.1217	1	0	0	1	0	1	1	0	1	1	1095	9.1	4.2	2.5	258	0.27	3.8	9.3	45
285	1	9.95068	13.5	269	41	1.31	1.06173	0.7	-2.47382	0.93	-0.859259	23.7428	0	0	0	0	1	0	1	1	1	1	1095	9	5.9	2.5	163	0.46	3.7	10.4	54
286	1	1.91781	18	137	39	1.313	1.08025	1.123	1.74564	0.859	-1.38519	35.4308	0	0	0	1	0	0	1	0	1	1	1095	9	3.8	1.9	213	0.06	3.5	11.5	40
287	1	1.04932	9	91	91	1.329	1.17901	0.594	-3.53117	0.692	-2.62222	22.2957	0	0	0	0	1	0	0	0	0	1	872	9.2	4.5	2.5	230	0.32	3	10.8	45
288	1	21.4877	13.5	151	56	1.338	1.23457	0.919	-0.289277	1.149	0.762963	30.0568	1	0	0	0	1	1	1	1	1	1	1095	9.3	5.5	2.5	153	0.23	3.8	12.8	50
289	0	26.2192	12	11	69	1.362	1.16438	0.66	-2.0169	0.861	-0.769231	17.2697	0	0	1	0	1	0	1	0	1	1	962	9.3	4.5	2.5	333	1.26	3.1	10.7	56
290	1	0.446575	12	181	77	1.381	1.5	1.007	0.588529	0.881	-1.22222	16.9578	1	0	0	1	1	0	0	0	0	1	472	8.3	7.1	2.3	178	0.65	3.6	10.7	76
291	1	2.25479	12	167	37	1.386	1.53086	0.969	0.209476	0.663	-2.83704	24.6181	1	0	0	1	1	0	1	0	0	1	1095	8.8	6.1	2.3	152	0.13	3.5	10.4	55
292	1	21.3041	12	162	76	1.386	1.53086	0.925	-0.229426	1.04	-0.0444444	19.1362	1	0	0	0	1	1	0	1	0	1	747	9	3.5	2.2	413	0.056	3.3	11.1	60
293	1	2.81644	12	164	61	1.387	1.53704	0.79	-1.57606	0.943	-0.762963	21.79	1	0	0	1	1	1	0	1	0	1	1095	8.5	5.4	2.4	260	0.11	4	11.6	63
294	1	1.70137	12	66	83	1.39	1.55556	0.814	-1.33666	0.775	-2.00741	20.9375	0	0	0	0	1	0	0	0	0	1	21	9.6	5.1	2.4	290	0.05	3.4	10.1	43
295	1	1.52329	12	118	71	1.394	1.58025	0.803	-1.44638	0.804	-1.79259	23.1261	0	0	0	1	1	0	1	0	0	1	1095	8.2	3.3	2	349	0.8	3.5	9.6	28
296	1	1.30411	12	13	63	1.397	1.59877	1.075	1.26683	1.003	-0.318519	29.0006	1	0	0	1	1	0	1	1	1	1	1095	10.8	6.2	2.5	316	0.11	4	12.4	50
297	1	9.47397	12	183	79	1.408	1.66667	0.944	-0.0399002	0.833	-1.57778	24.8833	0	0	0	1	1	0	0	1	1	1	1095	10.1	5.5	2.3	275	0.12	3.2	12.1	77
298	1	0.208219	12	268	77	1.414	1.7037	0.905	-0.428928	0.874	-1.27407	20.8833	0	0	0	0	0	0	0	0	1	1	410	9.1	4.5	2.3	188	0.33	3.4	10.1	64
299	1	0.479452	18	98	61	1.415	1.70988	1.156	2.07481	1.001	-0.333333	21.6796	1	0	0	1	1	0	1	1	0	1	1095	9.1	3.9	2.1	220	0.07	3.7	12.4	52
300	1	17.7151	15	175	50	1.417	1.72222	1.078	1.29676	1.102	0.414815	19.5184	0	0	0	0	1	0	1	1	0	1	1095	9.9	6.7	2.3	273	0.13	3.9	12.1	53
301	1	1.40274	12	302	70	1.419	1.73457	0.897	-0.508728	1.024	-0.162963	19.0071	1	0	0	1	1	0	1	0	1	1	1034	9	5.6	2.4	228	0.26	3.4	9.4	98
302	1	6.88767	15	628	46	1.438	1.85185	0.844	-1.03741	0.915	-0.97037	34.718	1	0	0	1	1	1	1	0	0	1	1095	8.2	7.8	2.5	247	0.19	4	12.2	68
303	1	5.25479	12	130	58	1.439	1.85802	0.946	-0.0199501	0.879	-1.23704	23.9995	0	0	0	1	1	0	0	1	0	1	1042	9.1	4	2.3	315	0.06	3.7	12.4	66
304	1	9.29041	12	99	82	1.441	1.87037	0.887	-0.608479	0.876	-1.25926	21.4844	1	0	0	1	0	0	1	0	0	1	260	8.6	4.3	1.6	443	3.118	3.1	8.3	41
305	1	4.07671	12	166	83	1.442	1.87654	0.774	-1.73566	0.703	-2.54074	19.8791	1	0	0	0	1	1	1	1	0	1	932	9.9	5	2.1	201	1.02	3.5	11.1	67
306	1	4.94247	12	107	56	1.453	1.94444	0.917	-0.309227	1.062	0.118519	23.7387	0	0	0	0	1	0	0	1	1	1	1095	9.6	7.9	2.5	139	0.04	3.5	12.9	70
307	1	2.36712	12	60	84	1.455	1.95679	0.897	-0.508728	0.965	-0.6	22.5316	1	0	0	0	1	0	0	0	1	1	1095	9.1	3.5	2.1	214	0.08	3.5	11.4	63
308	0	10.7151	12	199	75	1.463	1.85616	0.844	0.056338	0.783	-1.36923	29.8446	1	0	0	1	1	0	1	1	0	1	280	9	4.3	1.9	417	0.836	3.7	9	57
309	1	1.29863	24	180	53	1.488	2.16049	1.088	1.39651	1.107	0.451852	25.8804	0	0	0	0	1	0	1	0	1	1	781	9.2	6.3	2.2	115	0.06	3.3	12.3	69
310	1	2.11781	18	30	43	1.509	2.29012	0.837	-1.10723	0.85	-1.45185	25.9668	1	0	0	1	1	0	1	0	1	1	1077	9.3	5.1	2.3	157	0.05	3.9	10.9	49
311	1	9.44658	24	6	57	1.515	2.32716	0.889	-0.588529	1.25	1.51111	24.1638	0	0	1	0	0	0	1	1	1	1	1095	9	3.2	1.8	255	0.6	3.4	9.7	49
312	0	26.2822	15	26	66	1.518	2.23288	0.714	-1.40845	0.728	-1.79231	20.0254	0	0	1	0	0	0	0	1	0	1	1095	8.7	4.1	2.2	314	0.19	3.5	10.6	36
313	1	0.29863	12	61	69	1.55	2.54321	0.851	-0.967581	0.971	-0.555556	16.7919	0	0	0	1	1	0	1	0	0	1	1095	9.2	6.1	1.9	390	3	2.6	9.9	58
314	1	0.309589	12	307	53	1.576	2.7037	1.01	0.618454	0.935	-0.822222	36.7337	0	0	0	1	1	0	1	0	0	1	1095	8.5	3.9	2	306	1.32	2.9	9.9	37
315	1	16.0877	13.5	184	64	1.578	2.71605	0.727	-2.20449	1.038	-0.0592593	19.8397	0	0	0	0	1	1	1	1	0	1	366	9.9	5.6	2.4	187	0.47	3.5	9	47
316	1	0.164384	12	136	64	1.593	2.80864	0.934	-0.139651	1.015	-0.22963	21.0498	0	0	0	1	1	0	0	0	1	1	529	8.4	4	2.3	339	0.14	3.7	11.7	71
317	1	21.1342	12	114	80	1.642	3.11111	0.754	-1.93516	1.047	0.00740741	21.3039	1	0	0	0	1	1	1	1	0	1	706	9.2	4.7	2.4	287	0.09	3.8	9.7	61
318	1	9.01644	12	63	72	1.657	3.2037	0.924	-0.239401	0.675	-2.74815	15.9875	1	0	0	1	1	0	1	1	0	1	1095	8.9	4.5	2.3	270	0.14	4	11.3	59
319	1	1.00274	24	201	50	1.658	3.20988	1.012	0.638404	1.06	0.103704	32.3875	0	0	0	0	1	0	0	1	1	1	1050	8.8	6.4	2.4	180	0.9	3.6	9.1	62
320	1	8.91781	12	260	69	1.67	3.28395	0.454	-4.92768	0.739	-2.27407	20.5904	1	0	0	0	1	0	0	0	1	1	622	9.6	3.4	2.3	441	0.22	3.2	10	50
321	1	0.471233	12	141	76	1.684	3.37037	0.945	-0.0299252	1.095	0.362963	32	1	0	0	1	1	0	0	0	0	1	1049	8.4	5.6	1.7	181	0.19	3.4	9.6	64
322	1	11.6932	15	132	76	1.737	3.69753	0.865	-0.82793	1.008	-0.281481	24.4975	0	0	0	0	1	1	0	0	1	1	451	9.9	4.3	2.5	705	3.73	3.4	11.2	53
323	0	13.1863	12	126	75	0.614	-3.9589	0.449	-4.39437	0.521	-3.38462	17.4915	0	0	0	0	1	0	1	1	1	1	1095	8.6	4.4	2.5	275	0.02	3.5	9.3	68
324	0	9.6274	12	211	74	0.632	-3.83562	0.376	-5.2169	0.476	-3.73077	17.0295	0	0	0	0	1	0	0	1	0	1	473	10.5	5.9	2.5	263	0.63	3.2	11.7	49
325	0	16.7342	15	102	73	0.708	-3.31507	0.371	-5.27324	0.491	-3.61538	17.1875	1	0	0	0	1	1	1	1	0	1	1095	8.7	4.7	2.5	306	0.45	3.3	12.2	48
326	0	3.50959	10.5	186	99	0.727	-3.18493	0.409	-4.84507	0.426	-4.11538	16.8574	1	0	0	0	1	0	1	1	1	1	161	8.5	5.8	2.2	269	0.05	3.3	10.8	45
327	0	1.49041	12	358	87	0.745	-3.06164	0.447	-4.4169	0.517	-3.41538	19.2901	0	0	0	0	1	0	1	1	0	1	1095	9	4.7	2.3	341	0.05	3.6	10.6	60
328	0	6.19452	12	86	80	0.764	-2.93151	0.31	-5.96056	0.439	-4.01538	18.1333	0	0	0	1	1	0	0	0	0	1	282	9.5	4.9	2.4	212	0.06	3.9	10.3	58
329	1	3.06849	22.5	275	50	0.78	-2.20988	0.973	0.249377	0.761	-2.11111	25.7619	0	0	0	0	0	0	1	0	0	1	1095	9.2	6.1	2.4	145	0.05	3.8	11.5	49
330	0	23.5288	12	59	69	0.799	-2.69178	0.389	-5.07042	0.692	-2.06923	22.83	0	0	0	0	1	1	1	0	0	1	1095	9.1	4.3	2.3	448	0.03	3.7	11.4	43
331	1	3.4274	12	105	71	0.815	-1.99383	0.768	-1.79551	0.666	-2.81481	16.9505	1	0	0	0	0	0	1	1	0	1	1095	8.5	5.5	2.2	686	0.21	3.6	12.6	57
332	0	6.92055	12	213	75	0.818	-2.56164	0.532	-3.45915	0.53	-3.31538	22.2905	1	0	0	1	1	0	1	0	0	1	704	9.1	6.3	2.5	213	0.51	3	11.7	66
333	1	16.4904	24	70	66	0.818	-1.97531	0.597	-3.50125	0.933	-0.837037	23.5355	0	0	0	0	1	0	0	1	0	1	1095	10.2	4.1	2	236	0.5	3.3	11	47
334	0	2.58356	12	73	57	0.836	-2.43836	0.621	-2.45634	0.54	-3.23846	17.0656	0	0	0	0	1	0	1	0	1	1	1095	9.2	4.3	2.5	222	0.11	3.8	10	71
335	0	6.38082	12	146	95	0.851	-2.33562	0.487	-3.9662	0.462	-3.83846	18.9533	0	0	0	1	0	0	1	0	0	1	64	9.6	4.2	2.5	313	0.35	2.7	11.3	33
336	0	7.24384	12	233	91	0.853	-2.32192	0.408	-4.85634	0.503	-3.52308	20.972	0	0	0	0	0	1	1	0	1	1	877	9.3	4.8	2.4	426	0.61	3.6	9.3	51
337	1	1.8274	24	277	60	0.858	-1.7284	0.642	-3.05237	0.673	-2.76296	17.8912	0	0	0	0	1	0	1	0	1	1	1095	8.1	4	2.2	502	0.05	4	11.9	50
338	1	13.4274	12	113	77	0.867	-1.67284	0.629	-3.18204	0.703	-2.54074	21.3171	1	0	0	1	1	1	1	1	0	1	421	8.9	7.1	2.5	211	0.21	3.3	11	65
339	1	5.18082	12	133	89	0.869	-1.66049	0.54	-4.06983	0.417	-4.65926	19.0677	1	0	0	1	1	0	0	0	0	1	1095	9.4	5.7	2.5	336	0.23	3.1	11.4	50
340	0	0.326027	12	307	79	0.874	-2.17808	0.584	-2.87324	0.646	-2.42308	17.4659	0	0	0	1	0	0	0	1	1	1	1095	8.7	5.2	2.5	323	0.25	3.5	12.2	77
341	1	5.0137	12	49	68	0.881	-1.58642	0.762	-1.85536	0.598	-3.31852	15.2026	1	0	0	1	1	0	0	0	0	1	1095	9.6	4.4	2.4	193	0.17	3.4	11.1	49
342	0	9.51781	13.5	287	83	0.904	-1.9726	0.539	-3.38028	0.561	-3.07692	20.2848	0	0	0	0	0	1	0	1	0	1	1095	8.6	5.8	2.3	331	0.55	3.2	12.2	66
343	0	20.1068	13.5	210	77	0.911	-1.92466	0.561	-3.13239	0.589	-2.86154	17.3047	0	0	0	0	1	0	0	0	0	1	1095	9	5.1	2.3	308	0.05	3.6	11.6	55
344	0	12.6521	12	278	67	0.911	-1.92466	0.567	-3.06479	0.69	-2.08462	16.2712	1	0	0	0	1	0	1	0	0	1	656	8.4	4.1	1.9	477	0.31	3.7	11	30
345	1	6.19452	12	176	80	0.925	-1.31481	0.527	-4.1995	0.617	-3.17778	18.6719	0	0	0	0	1	0	1	1	0	1	1095	10.6	2.7	2.4	270	0.47	3.1	9.3	49
346	1	7.34521	9	140	70	0.93	-1.28395	0.611	-3.3616	0.685	-2.67407	15.0036	0	0	0	0	1	0	1	0	1	1	1095	9.3	8.7	1.8	221	3.39	3.3	11.7	57
347	1	6.44384	12	132	74	0.935	-1.25309	0.822	-1.25686	0.53	-3.82222	20.7414	1	0	0	1	1	0	1	0	0	1	269	9.4	4.6	2.1	535	0.89	2.6	10.7	51
348	1	0.69863	12	482	80	0.955	-1.12963	0.569	-3.78055	0.659	-2.86667	19.6506	1	0	0	1	1	0	1	0	0	1	1095	9.1	6	2.5	312	0.13	3.6	10.7	65
349	1	0.430137	12	142	76	0.959	-1.10494	0.916	-0.319202	0.823	-1.65185	19.6392	1	0	0	1	0	0	1	0	0	1	960	8.3	3.4	2.5	310	0.24	3.5	11.6	44
350	1	4.41918	12	113	55	0.963	-1.08025	0.711	-2.36409	0.771	-2.03704	21.3039	0	0	0	0	1	1	1	1	0	1	1095	8.5	4.3	2.2	399	1.2	3.7	9.3	74
351	0	8.68219	13.5	220	69	0.965	-1.55479	0.426	-4.65352	0.674	-2.20769	21.9138	1	0	0	1	1	1	1	1	0	1	523	9.6	6.6	2.4	454	0.46	3.2	10.5	75
352	1	9.12877	12	41	70	0.965	-1.0679	0.644	-3.03242	0.909	-1.01481	17.8557	1	0	0	1	1	1	1	0	1	1	1049	9.1	3.1	2.3	159	0.02	3.3	10.7	42
353	1	1.49315	12	190	55	0.97	-1.03704	0.93	-0.179551	0.793	-1.87407	22.0882	0	0	0	0	0	0	1	0	0	1	1095	8.3	6.5	2.3	118	0.05	4.2	11.7	67
354	1	9.4	12	216	84	0.974	-1.01235	0.651	-2.96259	0.8	-1.82222	14.9668	1	0	0	0	0	0	0	1	0	1	222	9	6.7	2.4	222	0.22	2.9	10.2	53
355	0	1.25479	12	173	86	0.976	-1.47945	0.448	-4.40563	0.514	-3.43846	18.7872	0	0	0	0	1	0	1	1	0	1	345	9.3	4.9	2.5	265	0.07	3.7	13.5	59
356	0	24.4658	12	84	66	1.018	-1.19178	0.457	-4.30423	0.611	-2.69231	19.4689	1	0	1	0	1	1	1	0	0	1	1095	8.7	5	2.4	230	0.05	3.6	10.7	26
357	0	18.9233	13.5	60	68			0.407	-4.86761	0.596	-2.80769	26.4308	0	0	0	0	0	0	1	0	0	1	986	11.9	3.9	2.3	663	2.478	1.7	10	56
358	1	10.0932	12	30	81			0.661	-2.86284	0.833	-1.57778	19.0677	0	0	0	1	1	0	1	0	1	1	1095	8.4	6.4	2.7	183	0.06	3.7	10.6	60
